# Supplementary material for: The Long-Term Effect of Cochlear Implantation on Tinnitus: A Systematic Review and Meta-Analysis
Source: Diagnostics (Basel). 2024 Sep 13;14(18):2028. doi: 10.3390/diagnostics14182028 (PMC11431415; doi:10.3390/diagnostics14182028)
Supplement: Supplementary file 1 [file diagnostics-14-02028-s001.zip]

Archive with 1 entries (1 files):
- diagnostics-3165905-supplementary.pdf
